# Supplementary material for: Gold-Modified Molecularly Imprinted N-Methacryloyl-(l)-phenylalanine-containing Electrodes for Electrochemical Detection of Dopamine
Source: Bioengineering (Basel). 2022 Feb 22;9(3):87. doi: 10.3390/bioengineering9030087 (PMC8945848; doi:10.3390/bioengineering9030087)
Supplement: Supplementary file 1 [file bioengineering-09-00087-s001.zip]

Archive with 1 entries (1 files):
- bioengineering-1584527-supplementary.pdf
